# Supplementary material for: Blautia—a new functional genus with potential probiotic properties?
Source: Gut Microbes. 2021 Feb 1;13(1):1875796. doi: 10.1080/19490976.2021.1875796 (PMC7872077; doi:10.1080/19490976.2021.1875796)
Supplement: Supplemental Material [file KGMI_A_1875796_SM7634.xlsx]

## Sheet: Table S2
Table S2 Secondary Metabolite Gene Cluster of Blautia Strains
Strains	Region	Type	From	To	Most Similar	Known Cluster	Similarity
Blautia coccoides_DSM935	7.1	NRPS	80872	124059
	14.1	sactipeptide	38010	58150
	17.1	NRPS	59065	111497
Blautia coccoides_YL58	1.1	lanthipeptide	686894	707671
	2.1	lanthipeptide	1391038	1415833	nisin o	RiPP	0.66
	3.1	sactipeptide	1738207	1758347
	4.1	lanthipeptide	2032406	2054346
	5.1	NRPS	2548751	2591929
	6.1	lanthipeptide	4447691	4470615
Blautia hansenii_1001175st1E1	13.1	lanthipeptide	7111	29876
	33.1	sactipeptide	14631	27722
Blautia hansenii_DSM20583	1.1	lanthipeptide	280782	303892
	2.1	sactipeptide	1038853	1058993
Blautia hydrogenotrophica_2789STDY5608857	2.1	bacteriocin	576328	586950
	4.1	sactipeptide	41175	61315
Blautia hydrogenotrophica_DSM10507	21.1	bacteriocin	31038	41660
	22.1	sactipeptide	41076	61216
Blautia hydrogenotrophica_MGYGHGUT00035	2.1	bacteriocin	576328	586950
	4.1	sactipeptide	41175	61315
Blautia massiliensis_BIOML_A3	11.1	sactipeptide	252484	272624
	22.1	lassopeptide	1	10546
Blautia massiliensis_BIOML_A4	7.1	lanthipeptide	60015	79075	ruminococcin A	RiPP:Lanthipeptide	0.14
	8.1	lassopeptide	1	11512
	11.1	sactipeptide	255657	275797
Blautia massiliensis_GD9	3.1	lanthipeptide	91169	114306	ruminococcin A	RiPP:Lanthipeptide	0.14
	3.2	lassopeptide	394725	413209
	3.3	sactipeptide	750366	770506
	3.4	lassopeptide	1978051	1995883
	3.5	lassopeptide	2380695	2397606
	3.6	lassopeptide	3500923	3512494
Blautia obeum_2789STDY5608837	4.1	NRPS	146837	190071
	6.1	sactipeptide	105118	125258
Blautia obeum_2789STDY5608838	4.1	NRPS	21683	70667	dipeptide aldehydes	NRP	0.41
	19.1	sactipeptide	40223	60363
	31.1	NRPS	1	26189
Blautia obeum_2789STDY5834861	2.1	lanthipeptide	47375	70056
	2.2	NRPS	116832	170946
	24.1	sactipeptide	13481	33621
	25.1	NRPS	29123	62474
	33.1	NRPS	6913	42524	dipeptide aldehydes	NRP	0.47
Blautia obeum_2789STDY5834921	2.1	NRPS	179710	222944
	3.1	sactipeptide	189167	209307
	9.1	lanthipeptide	41240	64389	ruminococcin A	RiPP:Lanthipeptide	0.21
Blautia obeum_2789STDY5834957	7.1	sactipeptide	47231	67371
	7.2	NRPS	75290	138890
	11.1	NRPS	1	39415
	19.1	NRPS	9232	58216	dipeptide aldehydes	NRP	0.64
	25.1	lanthipeptide	31891	54593
Blautia obeum_1001271st1E5	6.1	NRPS	15405	72690
	10.1	sactipeptide	1	19992
	38.1	lanthipeptide	1512	17814	bacitracin	NRP	0.22
	39.1	NRPS	1	16021
Blautia obeum_A2_162	1.1	sactipeptide	888686	908826
	1.2	betalactone	3149216	3174284
	1.3	lanthipeptide	3672651	3698833	nisin o	RiPP	0.66
Blautia obeum_AF14_23	1.1	NRPS	257798	301032
	8.1	NRPS	15391	69024	equibactin	NRP	0.21
	20.1	lanthipeptide	1	12380	bacitracin	NRP	0.22
	34.1	sactipeptide	180269	200409
Blautia obeum_AF24_10LB	12.1	NRPS	148883	192117
	32.1	sactipeptide	102660	122800
Blautia obeum_AF25_21	1.1	NRPS	371914	415148
	7.1	sactipeptide	55354	75494
Blautia obeum_AF29_2BH	12.1	sactipeptide	104314	124454
	51.1	NRPS	76527	119761
Blautia obeum_AF35_14AC	1.1	lanthipeptide	496235	514356
	3.1	lanthipeptide	96618	113381	ruminococcin A	RiPP:Lanthipeptide	0.14
	27.1	NRPS	151927	195179
Blautia obeum_AF37_6AC	1.1	NRPS	267880	311114
	2.1	sactipeptide	102580	122720
	3.1	lanthipeptide	92308	115418
Blautia obeum_AF39_4	12.1	NRPS	318691	361925
	16.1	sactipeptide	318655	338795
Blautia obeum_AM18_2AC	12.1	NRPS	220718	263952
	20.1	sactipeptide	102535	122675
Blautia obeum_AM22_9LB	12.1	NRPS	120700	163934
	23.1	sactipeptide	295558	315698
	40.1	lanthipeptide	1	16589	ruminococcin A	RiPP:Lanthipeptide	0.14
Blautia obeum_AM27_32LB	1.1	NRPS	175738	218825
	50.1	lanthipeptide	1	10469	nisin o	RiPP	0.26
	78.1	sactipeptide	102633	122773
Blautia obeum_AM28_23	1.1	betalactone	442240	467308
	34.1	lanthipeptide	94785	130758	ruminococcin A	RiPP:Lanthipeptide	0.14
	44.1	sactipeptide	60428	80568
Blautia obeum_AM29_25AC	1.1	NRPS	157601	209565
	2.1	sactipeptide	30720	50860
	4.1	lanthipeptide	85438	113276	ruminococcin A	RiPP:Lanthipeptide	0.14
Blautia obeum_AM32_10AC	23.1	betalactone	310747	335815
	53.1	sactipeptide	5203	25343
Blautia obeum_AM34_12	1.1	NRPS	352879	396113
	22.1	sactipeptide	102142	122282
Blautia obeum_AM37_4AC	16.1	sactipeptide	102549	122689
	18.1	NRPS	150186	193420
Blautia obeum_AM39_5AC	23.1	NRPS	151807	195041
	48.1	sactipeptide	102499	119145
Blautia obeum_AM41_5	23.1	sactipeptide	104421	124561
	25.1	NRPS	76626	119860
Blautia obeum_AM43_41	4.1	sactipeptide	2611	22751
	40.1	betalactone	49793	74861
Blautia obeum_AM54_7NE	9.1	sactipeptide	40966	61106
	33.1	lanthipeptide	1	10285
	56.1	NRPS	84698	127931
Blautia obeum_ATCC29174	3.1	NRPS	290990	334244
	5.1	sactipeptide	49587	69727
Blautia obeum_BIOML_A1	11.1	NRPS	151173	194407
	44.1	sactipeptide	102691	122831
Blautia obeum_MGYGHGUT00212	2.1	NRPS	318691	361925
	3.1	sactipeptide	318655	338795
Blautia obeum_MGYGHGUT00252	1.1	betalactone	442240	467308
	4.1	lanthipeptide	94785	130758	ruminococcin A	RiPP:Lanthipeptide	0.14
	8.1	sactipeptide	60428	80568
Blautia obeum_OF03_14	23.1	NRPS	76516	119749
	45.1	sactipeptide	21494	41634
Blautia obeum_OM06_11AA	1.1	lanthipeptide	627016	650153
	12.1	NRPS	139740	182974
	26.1	sactipeptide	102627	122767
Blautia obeum_TF09_10AC	1.1	NRPS	1	37184
	2.1	sactipeptide	102518	122658
	14.1	lanthipeptide	1	16589	ruminococcin A	RiPP:Lanthipeptide	0.14
Blautia obeum_TM09_13AC	1.1	NRPS	179837	223071
	12.1	lanthipeptide	520952	539990	nisin o	RiPP	0.53
	42.1	sactipeptide	69406	89546
Blautia obuem_AF14_52	1.1	NRPS	222610	265862
	6.1	NRPS	24169	77802	equibactin	NRP	0.21
	22.1	lanthipeptide	1	12380	bacitracin	NRP	0.22
	34.1	sactipeptide	180050	200190
Blautia producta_JCM1471	1.1	NRPS	317352	369293	nisin o	RiPP	0.13
	1.2	transAT-PKS,lanthipeptide	926502	990988	myxovirescin A1	NRP+Polyketide:Trans-AT	0.13
	1.3	sactipeptide	1325234	1345374
	1.4	NRPS	4728696	4771883
Blautia producta_ER3	76.1	NRPS	59435	90460
	89.1	NRPS	45710	98213
Blautia producta_ATCC27340	2.1	NRPS	330259	373446
	28.1	transAT-PKS	1	35081	myxovirescin A1	NRP+Polyketide:Trans-AT type 1	0.13
	42.1	lanthipeptide	1	9383
	66.1	NRPS	1	44722	nisin o	RiPP	0.13
Blautia producta_MGYGHGUT00123	7.1	NRPS	146706	199209
	11.1	NRPS	57854	101034
	15.1	sactipeptide	22619	42759
Blautia producta_SCSK	1.1	NRPS	20289	63467
	1.2	lanthipeptide	611330	633269
	1.3	sactipeptide	923893	944033
	1.4	lanthipeptide	1262612	1287407	nisin o	RiPP	0.66
	1.5	lanthipeptide	1955216	1975984
	1.6	lanthipeptide	3431756	3454680
Blautia producta_PMF1	1.1	proteusin,bacteriocin	328044	349438
	1.2	NRPS	690322	743669
	1.3	lanthipeptide	1615085	1638036
	1.4	NRPS	2686589	2729103
	1.5	sactipeptide	3806206	3826346
	1.6	NRPS	4734215	4786647
Blautia producta_DSM2950	2.1	NRPS	37118	80305
	5.1	NRPS	92815	145274
	36.1	transAT-PKS	1	34789	myxovirescin A1	NRP+Polyketide:Trans-AT type 1	0.13
	46.1	lanthipeptide	1	9403
Blautia schinkii_DSM10518	25.1	sactipeptide	39468	60784
	34.1	NRPS	1	45064
Blautia producta_MGYGHGUT01689	2.1	NRPS	330259	373446
	8.1	NRPS	1	44722	nisin o	RiPP	0.13
	34.1	transAT-PKS	1	35081	myxovirescin A1	NRP+Polyketide:Trans-AT type 1	0.13
	47.1	lanthipeptide	1	9383
Blautia wexlerae_AGR2146	14.1	sactipeptide	36344	56484
	22.1	NRPS	15565	47698
Blautia wexlerae_2789STDY5834863	2.1	NRPS	105654	148947
	8.1	NRPS	56531	105515	dipeptide aldehydes	NRP	0.41
	9.1	NRPS	43353	97467
	12.1	sactipeptide	74919	95059
Blautia wexlerae_2789STDY5834911	6.1	NRPS	96197	141632	dipeptide aldehydes	NRP	0.7
	13.1	NRPS	20233	63526
	20.1	lanthipeptide	1	17798	ruminococcin A	RiPP:Lanthipeptide	0.21
	34.1	lanthipeptide	31596	48227	ruminococcin A	RiPP:Lanthipeptide	0.21
	36.1	lanthipeptide	21009	43783	ruminococcin A	RiPP:Lanthipeptide	0.42
	52.1	NRPS	1	29153
	60.1	sactipeptide	1	17462
Blautia wexlerae_BIOML_A17	42.1	lanthipeptide	107	22737
	49.1.	lanthipeptide	1	16097	ruminococcin A	RiPP:Lanthipeptide	0.14
	51.1	NRPS	18510	67500	dipeptide aldehydes	NRP	0.47
	61.1	sactipeptide	38042	58182
	119.1	NRPS	36978	80271
Blautia wexlerae_BIOML_A1	22.1	NRPS	40265	83558
	82.1	NRPS	1	47840	dipeptide aldehydes	NRP	0.88
	92.1	sactipeptide	41088	61228
	111.1	lanthipeptide	1	15007	R1128	polyketide	0.14
	154.1	lanthipeptide	1	14322
Blautia wexlerae_BIOML_A4	89.1	NRPS	17575	66559	dipeptide aldehydes	NRP	0.88
	98.1	sactipeptide	29651	49719
	114.1	lanthipeptide	1	15007	R1128	polyketide	0.14
	139.1	NRPS	54529	97822
	150.1	lanthipeptide	1	14322
Blautia wexlerae_BIOML_A2	33.1	NRPS	32674	75967
	88.1	NRPS	1	47840	dipeptide aldehydes	NRP	0.88
	96.1	sactipeptide	29651	49719
	114.1	lanthipeptide	1	15007	R1128	polyketide	0.14
	127.1	lanthipeptide	1	14322
Blautia wexlerae_BIOML_A3	33.1	NRPS	31993	75286
	106.1	NRPS	1	35953	dipeptide aldehydes	NRP	0.52
	113.1	sactipeptide	29651	40127
	125.1	lanthipeptide	1	15007
	159.1	lanthipeptide	1	14321
Blautia wexlerae_BIOML_A5	11.1	NRPS	32674	75967
	66.1	lanthipeptide	1	14322
	94.1	NRPS	1	478840	dipeptide aldehydes	NRP	0.88
	103.1	sactipeptide	29651	49719
	120.1	lanthipeptide	1	15007	R1128	polyketide	0.14
Blautia wexlerae_BIOML_A6	33.1	NRPS	50130	93423
	81.1	lanthipeptide	1	14322
	90.1	NRPS	3868	52852	dipeptide aldehydes	NRP	0.88
	98.1	sactipeptide	42758	62898
	119.1	lanthipeptide	1	15007	R1128	polyketide	0.14
Blautia wexlerae_BIOML_A12	29.1	lanthipeptide	62704	85334
	35.1	lanthipeptide	2738	25875	ruminococcin A	RiPP:Lanthipeptide	0.21
	42.1	NRPS	18510	57093	dipeptide aldehydes	NRP	0.47
	57.1	sactipeptide	38042	58182
	123.1	NRPS	37083	80376
Blautia wexlerae_BIOML_A7	44.1	NRPS	33056	76349
	57.1	lanthipeptide	1	1750
	85.1	lanthipeptide	1	14322
	96.1	NRPS	1	47840	dipeptide aldehydes	NRP	0.88
	105.1	sactipeptide	42783	62923
	126.1	lanthipeptide	1	15007	R1128	polyketide	0.14
Blautia wexlerae_BIOML_A13	15.1	NRPS	8129	51422
	18.1	lanthipeptide	107	22737
	22.1	lanthipeptide	2738	25875	ruminococcin A	RiPP:Lanthipeptide	0.21
	28.1	NRPS	18510	57093	dipeptide aldehydes	NRP	0.47
	55.1	sactipeptide	38042	58182
Blautia wexlerae_BIOML_A9	33.1	NRPS	32784	76077
	106.1	NRPS	1	47840	dipeptide aldehydes	NRP	0.88
	115.1	sactipeptide	29651	49719
	133.1	lanthipeptide	1	15007	R1128	polyketide	0.14
	169.1	lanthipeptide	1	14322
Blautia wexlerae_BIOML_A8	55.1	NRPS	32674	75967
	173.1	NRPS	1	47840	dipeptide aldehydes	NRP	0.88
	185.1	sactipeptide	29651	49719
	200.1	lanthipeptide	1	15007	R1128	polyketide	0.14
	246.1	lanthipeptide	1	14322
Blautia wexlerae_BIOML_A14	12.1	NRPS	37083	80376
	76.1	lanthipeptide	107	22737
	110.1	lanthipeptide	2738	25875	ruminococcin A	RiPP:Lanthipeptide	0.21
	143.1	NRPS	18510	57093	dipeptide aldehydes	NRP	0.47
	158.1	sactipeptide	38042	182
Blautia wexlerae_BIOML_A15	11.1	NRPS	37083	80376
	25.1	lanthipeptide	107	22737
	29.1	lanthipeptide	1	16792	ruminococcin A	RiPP:Lanthipeptide	0.21
	96.1	sactipeptide	38042	58182
	118.1	NRPS	59634	98217	dipeptide aldehydes	NRP	0.47
Blautia wexlerae_BIOML_A19	29.1	NRPS	8129	51422
	33.1	lanthipeptide	2738	25875	ruminococcin A	RiPP:Lanthipeptide	0.21
	37.1	NRPS	18510	57093	dipeptide aldehydes	NRP	0.47
	55.1	sactipeptide	101891	122031
	56.1	lanthipeptide	107	22737
Blautia wexlerae_BIOML_A16	14.1	NRPS	9417	52710
	17.1	lanthipeptide	107	22737
	19.1	lanthipeptide	2738	25875	ruminococcin A	RiPP:Lanthipeptide	0.21
	25.1	NRPS	18510	57505	dipeptide aldehydes	NRP	0.47
	64.1	sactipeptide	38042	58182
Blautia wexlerae_DSM19850	2.1	NRPS	1	35569	dipeptide aldehydes	NRP	0.47
	8.1	NRPS	1	24065
	27.1	lanthipeptide	10539	33505	xantholipin	polyketide	0.06
	29.1	sactipeptide	11685	31825
	112.1	lanthipeptide	1	12204	ruminococcin A	RiPP:Lanthipeptide	0.14
	148.1	lanthipeptide	1	6047
