# Supplementary material for: Blautia—a new functional genus with potential probiotic properties?
Source: Gut Microbes. 2021 Feb 1;13(1):1875796. doi: 10.1080/19490976.2021.1875796 (PMC7872077; doi:10.1080/19490976.2021.1875796)
Supplement: Supplemental Material [file KGMI_A_1875796_SM7631.xlsx]

## Sheet: Table S1
Table S1 Genomic features of 74 strains in the genus Blautia
Strains	Isolation Source	Scaffold Number	Genome size(Mb)	GC%	CDS number	Contigs	N50	AccessionNumber
Blautia coccoides_DSM935	mouse fecal	88	5.97	45.6	5156	90	134.594	GCA_004340925.1
Blautia coccoides_YL58	mouse fecal	1	5.13	45.7	4501	1	5128.48	GCA_002221555.2
Blautia hansenii_1001175st1E1	human fecal	102	3.48	43.2	3074	107	75.854	GCA_005844445.1
Blautia hansenii_DSM20583	human fecal	1	3.07	39	2897	1	3065.95	GCA_002222595.2
Blautia hydrogenotrophica_2789STDY5608857	human fecal	15	3.53	44.9	3231	23	286.467	GCA_001404935.1
Blautia hydrogenotrophica_DSM10507	human fecal	33	3.63	45.1	3262	233	25.455	GCA_000157975.1
Blautia hydrogenotrophica_MGYGHGUT00035	human fecal	15	3.53	44.9	3241	23	286.467	GCA_902362465.1
Blautia massiliensis_BIOML_A3	human fecal	46	3.55	44.1	3131	47	162.071	GCA_009876875.1
Blautia massiliensis_BIOML_A4	human fecal	56	3.55	44.1	3132	60	126.076	GCA_009876855.1
Blautia massiliensis_GD9	human fecal	5	3.72	44	3260	9	2528.26	GCA_001487165.1
Blautia obeum_2789STDY5608837	human fecal	46	3.36	41.6	3014	53	179.357	GCA_001404535.1
Blautia obeum_2789STDY5608838	human fecal	58	3.73	41.2	3319	76	117.397	GCA_001404455.1
Blautia obeum_2789STDY5834861	human fecal	103	4.15	41.3	3565	130	67.325	GCA_001405455.1
Blautia obeum_2789STDY5834921	human fecal	60	3.9	41.7	3547	74	106.953	GCA_001405215.1
Blautia obeum_2789STDY5834957	human fecal	86	4.3	41.5	3728	123	72.535	GCA_001404775.1
Blautia obeum_1001271st1E5	human fecal	81	3.66	41.6	3310	86	90.724	GCA_005845175.1
Blautia obeum_A2_162	human fecal	1	3.76	42.6	3155	87	73.572	GCA_000210015.1
Blautia obeum_AF14_23	human fecal	46	3.91	41.8	3513	70	165.784	GCA_003464645.1
Blautia obeum_AF24_10LB	human fecal	41	3.49	41.8	3153	50	250.905	GCA_003458635.1
Blautia obeum_AF25_21	human fecal	56	4.02	41.4	3752	79	166.451	GCA_003459025.1
Blautia obeum_AF29_2BH	human fecal	53	3.53	41.5	3184	70	123.354	GCA_003457595.1
Blautia obeum_AF35_14AC	human fecal	37	3.74	41.5	3407	50	244.638	GCA_003475275.1
Blautia obeum_AF37_6AC	human fecal	41	3.67	41.4	3310	58	219.331	GCA_003474705.1
Blautia obeum_AF39_4	human fecal	26	3.68	41.3	3377	36	441.503	GCA_003474255.1
Blautia obeum_AM18_2AC	human fecal	29	3.76	41.6	3396	40	344.161	GCA_003470555.1
Blautia obeum_AM22_9LB	human fecal	47	3.8	40.9	3515	62	274.777	GCA_003471125.1
Blautia obeum_AM27_32LB	human fecal	118	3.83	41.7	2992	119	115.622	GCA_003469945.1
Blautia obeum_AM28_23	human fecal	47	3.62	42.3	3310	91	174.361	GCA_003469845.1
Blautia obeum_AM29_25AC	human fecal	37	3.89	41.4	3550	35	320.905	GCA_003468995.1
Blautia obeum_AM32_10AC	human fecal	61	3.54	42.5	3239	98	136.806	GCA_003468725.1
Blautia obeum_AM34_12	human fecal	27	3.25	41.8	2903	47	181.536	GCA_003469155.1
Blautia obeum_AM37_4AC	human fecal	22	3.41	41.7	3078	28	205.119	GCA_003467675.1
Blautia obeum_AM39_5AC	human fecal	56	3.46	41.6	3086	71	118.186	GCA_003467455.1
Blautia obeum_AM41_5	human fecal	31	3.3	41.7	2937	35	2666.32	GCA_003467325.1
Blautia obeum_AM43_41	human fecal	45	3.69	42.6	3313	64	190.522	GCA_003466965.1
Blautia obeum_AM54_7NE	human fecal	78	3.99	41.8	3313	79	177.399	GCA_003464105.1
Blautia obeum_ATCC29174	human fecal	54	3.63	41.6	3210	62	122.374	GCA_000153905.1
Blautia obeum_BIOML_A1	human fecal	48	3.39	41.7	3019	49	202.231	GCA_009883065.1
Blautia obeum_MGYGHGUT00212	human fecal	26	3.68	41.3	3378	36	441.503	GCA_902364415.1
Blautia obeum_MGYGHGUT00252	human fecal	47	3.62	42.3	3297	91	174.361	GCA_902364805.1
Blautia obeum_OF03_14	human fecal	92	3.59	41.6	3019	93	104.39	GCA_003463085.1
Blautia obeum_OM06_11AA	human fecal	35	3.81	41.5	3452	49	317.73	GCA_003438845.1
Blautia obeum_TF09_10AC	human fecal	49	3.62	41.8	3283	62	144.386	GCA_003437665.1
Blautia obeum_TM09_13AC	human fecal	55	3.88	41.4	3468	71	224.284	GCA_003436075.1
Blautia obuem_AF14_52	human fecal	45	3.88	41.8	3483	68	206.133	GCA_003465235.1
Blautia producta_ATCC27340	human septicemia	68	6.09	45.7	5353	71	241.035	GCA_000373885.1
Blautia producta_DSM2950	human septicemia	72	6.09	45.7	5370	84	183.157	GCA_000439125.1
Blautia producta_ER3	human fecal	174	6.05	46.7	5248	178	95.467	GCA_000765245.1
Blautia producta_JCM1471	human septicemia	1	6.2	45.7	5517	1	6197.12	GCA_010669205.1
Blautia producta_MGYGHGUT00123	human fecal	61	5.8	46.9	5075	67	338.692	GCA_902363525.1
Blautia producta_MGYGHGUT01689	human fecal	69	6.09	45.7	5358	72	241.035	GCA_902377405.1
Blautia producta_PMF1	human fecal	1	6.35	45.6	5433	1	6534.84	GCA_004210255.1
Blautia producta_SCSK	human fecal	1	5.5	45.6	4919	1	5498.2	GCA_013112015.1
Blautia schinkii_DSM10518	rumen	65	6.68	45.6	_	70	170.418	GCA_000702025.1
Blautia wexlerae_BIOML_A17	human fecal	140	4.29	41.3	3746	164	69.383	GCA_009881255.1
Blautia wexlerae_2789STDY5834863	human fecal	67	4.11	41.6	3632	93	94.805	GCA_001404755.1
Blautia wexlerae_2789STDY5834911	human fecal	195	4.83	41.2	4297	229	64.86	GCA_001404735.1
Blautia wexlerae_AGR2146	human fecal	189	3.58	41.6	3055	192	40.29	GCA_000424085.1
Blautia wexlerae_BIOML_A1	human fecal	165	4.66	41.2	4073	169	66.213	GCA_009876865.1
Blautia wexlerae_BIOML_A2	human fecal	171	4.67	41.2	4090	176	63.289	GCA_009883115.1
Blautia wexlerae_BIOML_A3	human fecal	181	4.64	41.2	4069	183	62.13	GCA_009883035.1
Blautia wexlerae_BIOML_A4	human fecal	172	4.67	41.2	4093	174	66.929	GCA_009883045.1
Blautia wexlerae_BIOML_A5	human fecal	177	4.67	41.2	4097	180	65.171	GCA_009882995.1
Blautia wexlerae_BIOML_A6	human fecal	173	4.66	41.2	4075	176	66.395	GCA_009881535.1
Blautia wexlerae_BIOML_A7	human fecal	180	4.67	41.2	4077	181	65.601	GCA_009881475.1
Blautia wexlerae_BIOML_A8	human fecal	257	4.81	41.7	4221	260	64.238	GCA_009881485.1
Blautia wexlerae_BIOML_A9	human fecal	191	4.7	41.2	4149	195	65.607	GCA_009881425.1
Blautia wexlerae_BIOML_A12	human fecal	123	4.25	41.3	3714	128	85.44	GCA_009881435.1
Blautia wexlerae_BIOML_A13	human fecal	110	4.23	41.2	3699	112	88.347	GCA_009881335.1
Blautia wexlerae_BIOML_A14	human fecal	226	4.42	41.6	3839	238	80.714	GCA_009881365.1
Blautia wexlerae_BIOML_A15	human fecal	118	4.25	41.1	3733	120	88.637	GCA_009881345.1
Blautia wexlerae_BIOML_A16	human fecal	108	4.23	41.2	3678	112	93.802	GCA_009881295.1
Blautia wexlerae_BIOML_A19	human fecal	121	4.25	41.2	3701	122	87.951	GCA_009881235.1
Blautia wexlerae_DSM19850	human fecal	210	4.51	41.4	3976	212	42.06	GCA_000484655.1
